# Supplementary material for: Micro Scalable Graphene Oxide Productions Using Controlled Parameters in Bench Reactor
Source: Nanomaterials (Basel). 2021 Jul 31;11(8):1975. doi: 10.3390/nano11081975 (PMC8398880; doi:10.3390/nano11081975)
Supplement: Supplementary file 1 [file nanomaterials-11-01975-s001.zip]

Archive with 1 entries (1 files):
- nanomaterials-1297265-supplementary.pdf
